# Supplementary material for: Evidence for extensive heterotrophic metabolism, antioxidant action, and associated regulatory events during winter hardening in Sitka spruce
Source: BMC Plant Biol. 2013 Apr 30;13:72. doi: 10.1186/1471-2229-13-72 (PMC3651351; doi:10.1186/1471-2229-13-72)
Supplement: Additional file 1: Table S1 — TCA and Electron Transport. Raw data file showing MapMan bin, Arabidopsis thaliana homolog ID, annotations, time point expression, and location. [file 1471-2229-13-72-S1.xlsx]

## Sheet: Sheet1
Mapman bin code	Mapman bin description	Gene ID	Type	Full description	Short description	TP1	TP2	TP3	TP4
Photosynthetic genes
1.1.1.2	PS.lightreaction.photosystem II.PSII polypeptide subunits	at1g05385	Transcript	photosystem II 11 kDa protein-related | chr1:1582671-1583718 REVERSE	photosystem II 11 kDa protein-related	-1.30872	-2.01982	-3.0739	-2.1943
1.1.1.2	PS.lightreaction.photosystem II.PSII polypeptide subunits	at4g21280	Transcript	PSBQ, PSBQA, PSBQ-1 | oxygen-evolving enhancer protein 3, chloroplast, putative (PSBQ1) (PSBQ) | chr4:11334402-11335773 FORWARD	oxygen-evolving enhancer protein 3, chloroplast, putative (PSBQ1)	-1.19812	-1.50875	-1.5252	-1.32829
1.1.1.2	PS.lightreaction.photosystem II.PSII polypeptide subunits	atcg00680	Transcript	PSBB | encodes for CP47, subunit of the photosystem II reaction center. | chrC:72371-73897 FORWARD	CP47, subunit of the photosystem II reaction center	1.76933	2.75132	2.84021	2.49188
1.1.1.2	PS.lightreaction.photosystem II.PSII polypeptide subunits	at1g76450	Transcript	oxygen-evolving complex-related | chr1:28684551-28686244 FORWARD	oxygen-evolving complex-related	-1.23086	-1.15446	-1.2896	-1.37378
1.1.1.2	PS.lightreaction.photosystem II.PSII polypeptide subunits	at1g06680	Transcript	PSBP-1, OEE2, PSII-P, OE23 | PSBP-1 (PHOTOSYSTEM II SUBUNIT P-1); poly(U) binding | chr1:2047825-2049418 FORWARD	PSBP-1 (PHOTOSYSTEM II SUBUNIT P-1)	-1.05728	-1.14185	-1.52495	-1.25232
1.1.1.2	PS.lightreaction.photosystem II.PSII polypeptide subunits	at5g02120	Transcript	OHP | OHP (ONE HELIX PROTEIN) | chr5:419091-419773 FORWARD	OHP (ONE HELIX PROTEIN)	-1.24036	-1.68026	-2.24619	-2.43312
1.1.1.2	PS.lightreaction.photosystem II.PSII polypeptide subunits	at1g51400	Transcript	photosystem II 5 kD protein | chr1:19052023-19052582 REVERSE	photosystem II 5 kD protein	-1.36607	-1.64822	-2.1754	-1.56106
1.1.1.2	PS.lightreaction.photosystem II.PSII polypeptide subunits	at4g15510	Transcript	photosystem II reaction center PsbP family protein | chr4:8860616-8862665 FORWARD	photosystem II reaction center PsbP family protein	-1.33518	-1.72402	-1.86706	-1.82101
1.1.1.2	PS.lightreaction.photosystem II.PSII polypeptide subunits	at2g06520	Transcript	PSBX | PSBX (photosystem II subunit X) | chr2:2587729-2588358 REVERSE	PSBX (photosystem II subunit X)	-1.62764	-3.09328	-3.5369	-3.24649
1.1.1.2	PS.lightreaction.photosystem II.PSII polypeptide subunits	at2g30570	Transcript	PSBW | PSBW (PHOTOSYSTEM II REACTION CENTER W) | chr2:13019028-13020194 REVERSE	PSBW (PHOTOSYSTEM II REACTION CENTER W)	-1.19165	-1.31894	-1.38588	-1.36815
1.1.1.2	PS.lightreaction.photosystem II.PSII polypeptide subunits	at1g67740	Transcript	PSBY, YCF32 | PSBY | chr1:25394068-25395154 REVERSE	PSBY	-1.26338	-1.53091	-1.71412	-1.64344
1.1.1.2	PS.lightreaction.photosystem II.PSII polypeptide subunits	at4g28660	Transcript	PSB28 | PSB28 (PHOTOSYSTEM II REACTION CENTER PSB28 PROTEIN) | chr4:14149916-14151104 FORWARD	PSB28 (PHOTOSYSTEM II REACTION CENTER PSB28 PROTEIN)	-1.37837	-2.4113	-2.9739	-2.64658
1.1.1.2	PS.lightreaction.photosystem II.PSII polypeptide subunits	at3g55330	Transcript	PPL1 | PPL1 (PsbP-like protein 1); calcium ion binding | chr3:20513825-20515351 REVERSE	PPL1 (PsbP-like protein 1)	-1.24248	-1.5412	-1.57315	-1.57392
1.1.1.2	PS.lightreaction.photosystem II.PSII polypeptide subunits	at5g51545	Transcript	LPA2 | LPA2 (low psii accumulation2) | chr5:20936426-20937413 FORWARD	LPA2 (low psii accumulation2)	-1.38843	-1.44174	-1.5365	-1.55412
1.1.1.2	PS.lightreaction.photosystem II.PSII polypeptide subunits	at1g79040	Transcript	PSBR | PSBR (photosystem II subunit R) | chr1:29736016-29737009 FORWARD	PSBR (photosystem II subunit R)	-1.50449	-1.4892	-1.505	-1.43075
Thylakoid genes
1.1.3	PS.lightreaction.cytochrome b6/f	at5g36120	Transcript	CCB3 | CCB3 (COFACTOR ASSEMBLY, COMPLEX C (B6F),) | chr5:14198587-14199243 REVERSE	CCB3 (COFACTOR ASSEMBLY, COMPLEX C (B6F))	1.17383	1.18323	1.21786	1.10394
1.1.5.4	PS.lightreaction.other electron carrier (ox/red).ferredoxin oxireductase	at3g09150	Transcript	HY2, GUN3 | HY2 (ELONGATED HYPOCOTYL 2); phytochromobilin:ferredoxin oxidoreductase | chr3:2803528-2805564 FORWARD	HY2 (ELONGATED HYPOCOTYL 2); ferredoxin oxidoreductase	-1.02441	1.09604	-1.03404	1.01081
1.1.40	PS.lightreaction.cyclic electron flow-chlororespiration	at4g22260	Transcript	IM, IM1 | IM (IMMUTANS); alternative oxidase | chr4:11769754-11772516 REVERSE	IM1 (IMMUTANS); alternative oxidase	1.2567	1.43198	1.46189	1.28076
1.1.1.2	PS.lightreaction.photosystem II.PSII polypeptide subunits	at1g44575	Transcript	NPQ4, PSBS | NPQ4 (NONPHOTOCHEMICAL QUENCHING); chlorophyll binding / xanthophyll binding | chr1:16871696-16873383 FORWARD	NPQ4 (NONPHOTOCHEMICAL QUENCHING)	1.05603	-1.13199	-1.01005	-1.31595
1.1.2.2	PS.lightreaction.photosystem I.PSI polypeptide subunits	at1g52230	Transcript	PSAH2, PSAH-2, PSI-H | PSAH2 (PHOTOSYSTEM I SUBUNIT H2) | chr1:19454836-19455668 FORWARD	PSAH2 (PHOTOSYSTEM I SUBUNIT H2)	1.41351	1.27517	1.24916	-1.04964
1.1.1.2	PS.lightreaction.photosystem II.PSII polypeptide subunits	at1g03600	Transcript	photosystem II family protein | chr1:898876-899655 FORWARD	photosystem II family protein	1.08573	-1.06446	1.08684	-1.4582
1.1.1.2	PS.lightreaction.photosystem II.PSII polypeptide subunits	atcg00680	Transcript	PSBB | encodes for CP47, subunit of the photosystem II reaction center. | chrC:72371-73897 FORWARD	CP47, subunit of the photosystem II reaction center	2.75132	2.84021	2.49188	1.60525
