# Supplementary material for: Evidence for extensive heterotrophic metabolism, antioxidant action, and associated regulatory events during winter hardening in Sitka spruce
Source: BMC Plant Biol. 2013 Apr 30;13:72. doi: 10.1186/1471-2229-13-72 (PMC3651351; doi:10.1186/1471-2229-13-72)
Supplement: Additional file 2: Table S2 — Antioxidants. Raw data file showing MapMan bin, Arabidopsis thaliana homolog ID, annotations, time point expression, and location. [file 1471-2229-13-72-S2.xlsx]

## Sheet: Sheet1
Mapman bin code	Mapman bin description	Gene ID	Type	Full description	Short description	TP1	TP2	TP3	TP4	Compartment
Thioredoxins: plastids
21.1	redox.thioredoxin	at5g16400	Transcript	TRXF2, ATF2 | ATF2; enzyme activator | chr5:5363661-5365334 REVERSE	ATF2; enzyme activator	-1.5498	-3.08125	-4.02026	-3.91324	plastid
21.1	redox.thioredoxin	at5g04260	Transcript	WCRKC2 | WCRKC2 (WCRKC THIOREDOXIN 2) | chr5:1178644-1180036 REVERSE	WCRKC2 (WCRKC THIOREDOXIN 2)	-1.54933	-1.30508	-1.47721	-1.28493	plastid
21.1	redox.thioredoxin	at2g41680	Transcript	NTRC | NTRC (NADPH-DEPENDENT THIOREDOXIN REDUCTASE C); thioredoxin-disulfide reductase | chr2:17376155-17379055 REVERSE	NTRC (NADPH-DEPENDENT THIOREDOXIN REDUCTASE C)	-1.40996	-1.3748	-1.57394	-1.54541	plastid
21.1	redox.thioredoxin	at1g50320	Transcript	ATHX, ATX | ATHX; enzyme activator | chr1:18638384-18639536 REVERSE	ATHX; enzyme activator	-1.38571	-1.42397	-1.45147	-1.45937	plastid
21.1	redox.thioredoxin	at1g76080	Transcript	ATCDSP32, CDSP32 | CDSP32 (CHLOROPLASTIC DROUGHT-INDUCED STRESS PROTEIN OF 32 KD) | chr1:28547786-28549419 REVERSE	CDSP32 (CHLOROPLASTIC DROUGHT-INDUCED STRESS PROTEIN OF 32 KD)	-1.26352	-1.64521	-1.64207	-1.60509	plastid
21.1	redox.thioredoxin	at4g03520	Transcript	ATHM2 | ATHM2; enzyme activator | chr4:1562359-1564192 REVERSE	ATHM2; enzyme activator	-1.11504	-1.27078	-1.27697	-1.51386	plastid
21.1	redox.thioredoxin	at1g07700	Transcript	thioredoxin family protein | chr1:2379647-2381362 FORWARD	thioredoxin family protein | chr1:2379647-2381362 FORWARD	-1.07626	-1.24148	-1.45597	-1.33179	plastid
21.1	redox.thioredoxin	at5g23440	Transcript	FTRA1 | FTRA1 (ferredoxin/thioredoxin reductase subunit A (variable subunit) 1); catalytic/ ferredoxin reductase/ ferredoxin:thioredoxin reductase/ lipoate synthase | chr5:7903045-7903845 REVERSE	FTRA1 (ferredoxin/thioredoxin reductase subunit A	1.00557	-1.22122	-1.28015	-1.25003	plastid
21.1	redox.thioredoxin	at2g04700	Transcript	ferredoxin thioredoxin reductase catalytic beta chain family protein | chr2:1646807-1648560 FORWARD	ferredoxin thioredoxin reductase catalytic beta chain family protein	1.18758	1.18331	1.03485	1.38114	plastid
21.1	redox.thioredoxin	at4g35460	Transcript	ATNTRB, NTRB, NTR1 | NTRB (NADPH-DEPENDENT THIOREDOXIN REDUCTASE B); thioredoxin-disulfide reductase | chr4:16842188-16844082 FORWARD	NTRB (NADPH-DEPENDENT THIOREDOXIN REDUCTASE B)	1.12576	1.24376	1.20952	1.32505	mt, cplast envelope
Thioredoxins: ER
21.1	redox.thioredoxin	at3g16110	Transcript	ATPDIL1-6, ATPDI4, PDI4 | ATPDIL1-6 (PDI-LIKE 1-6); protein disulfide isomerase | chr3:5460793-5463760 REVERSE	ATPDIL1-6 (PDI-LIKE 1-6); protein disulfide isomerase	1.37933	1.50678	1.55204	1.83526	ER
21.1	redox.thioredoxin	at5g60640	Transcript	ATPDIL1-4, PDI2, ATPDI2 | ATPDIL1-4 (PDI-LIKE 1-4); protein disulfide isomerase | chr5:24370959-24374038 REVERSE	ATPDIL1-4 (PDI-LIKE 1-4); protein disulfide isomerase	1.4895	1.75108	1.60411	1.743	ER
21.1	redox.thioredoxin	at1g21750	Transcript	ATPDIL1-1, ATPDI5, PDI5 | ATPDIL1-1 (PDI-LIKE 1-1); protein disulfide isomerase | chr1:7645700-7648841 FORWARD	ATPDIL1-1 (PDI-LIKE 1-1); protein disulfide isomerase	1.98519	2.36567	2.34665	2.49534	ER
21.1	redox.thioredoxin	at1g34780	Transcript	ATAPRL4 | ATAPRL4 (APR-like 4) | chr1:12748571-12750383 REVERSE	ATAPRL4 (APR-like 4)	1.42091	1.64489	1.87036	1.84936	endomembrane system
21.1	redox.thioredoxin	at1g35620	Transcript	ATPDIL5-2, ATPDI8, PDI8 | ATPDIL5-2 (PDI-LIKE 5-2); protein disulfide isomerase | chr1:13156368-13158467 FORWARD	ATPDIL5-2 (PDI-LIKE 5-2); protein disulfide isomerase	-1.04213	-1.00022	1.04151	1.19047	endomembrane system, cell wall
Thioredoxins: others
21.1	redox.thioredoxin	at4g04950	Transcript	thioredoxin family protein | chr4:2517666-2519977 REVERSE	thioredoxin family protein	1.12419	1.26906	1.68959	1.45533	cytosol
21.1	redox.thioredoxin	at1g11530	Transcript	ATCXXS1 | ATCXXS1 (C-terminal cysteine residue is changed to a serine 1); protein disulfide isomerase | chr1:3874437-3875484 FORWARD	ATCXXS1; protein disulfide isomerase	1.40471	2.09911	1.83352	2.02515	cytosol
21.1	redox.thioredoxin	at1g45145		ATTRX5, ATH5, LIV1 | ATTRX5; oxidoreductase, acting on sulfur group of donors, disulfide as acceptor | chr1:17074942-17076330 REVERSE	ATTRX5; oxidoreductase	-1.18857	1.64386	1.96511	2.02471	plasma membrane, cytosol
21.1	redox.thioredoxin	at3g08710	Transcript	ATH9 | ATH9 (thioredoxin H-type 9) | chr3:2645195-2646497 FORWARD	ATH9 (thioredoxin H-type 9)	1.2389	1.39563	1.24256	1.54908	plasma membrane
21.1	redox.thioredoxin	at3g25580	Transcript	thioredoxin-related | chr3:9292485-9294347 FORWARD	thioredoxin-related | chr3:9292485-9294347 FORWARD	-1.18154	-1.40466	-1.35293	-1.38815	unknown
21.1	redox.thioredoxin	at3g53220	Transcript	thioredoxin family protein | chr3:19721994-19722702 FORWARD	thioredoxin family protein | chr3:19721994-19722702 FORWARD	-1.09636	-1.25951	-1.45836	-1.24984	unknown
21.1	redox.thioredoxin	at3g17880	Transcript	HIP, ATTDX, ATHIP2 | ATTDX (TETRATICOPEPTIDE DOMAIN-CONTAINING THIOREDOXIN); oxidoreductase, acting on sulfur group of donors, disulfide as acceptor / protein binding | chr3:6123409-6126281 FORWARD	ATTDX (TETRATICOPEPTIDE DOMAIN-CONTAINING THIOREDOXIN	1.3784	1.30444	1.54363	1.12552	unknown
Catalases and Dismutases
21.6	redox.dismutases and catalases	at1g08830	Transcript	CSD1 | CSD1 (COPPER/ZINC SUPEROXIDE DISMUTASE 1); superoxide dismutase | chr1:2827061-2829315 FORWARD	CSD1 (COPPER/ZINC SUPEROXIDE DISMUTASE 1)	-1.24302	-1.3302	-1.40208	-1.32522	extracellular region, cytosol
21.6	redox.dismutases and catalases	at1g12520	Transcript	ATCCS | ATCCS (COPPER CHAPERONE FOR SOD1); superoxide dismutase/ superoxide dismutase copper chaperone | chr1:4267106-4268926 REVERSE	ATCCS (COPPER CHAPERONE FOR SOD1)	-1.21886	-1.20519	-1.35686	-1.21099	chloroplast stroma
21.6	redox.dismutases and catalases	at4g35090	Transcript	CAT2 | CAT2 (CATALASE 2); catalase | chr4:16700596-16703325 REVERSE	CAT2 (CATALASE 2)	4.83359	6.9784	7.33579	7.9097	peroxisome
21.6	redox.dismutases and catalases	at1g20620	Transcript	CAT3, SEN2, ATCAT3 | CAT3 (CATALASE 3); catalase | chr1:7143067-7146540 FORWARD	CAT3 (CATALASE 3)	5.28465	10.2172	10.8639	11.6343	peroxisome
Glutaredoxins
21.2.1.5	redox.ascorbate and glutathione.ascorbate.L-Galactono-1,4-lactone dehydrogenase	at3g47930	Transcript	ATGLDH | ATGLDH (L-GALACTONO-1,4-LACTONE DEHYDOROGENASE); L-gulono-1,4-lactone dehydrogenase/ galactonolactone dehydrogenase | chr3:17684444-17687620 FORWARD	ATGLDH (L-GALACTONO-1,4-LACTONE DEHYDOROGENASE)	-1.53969	-2.16738	-2.69309	-2.75658	mitochondrion, plastid
21.4	redox.glutaredoxins	at5g13810	Transcript	glutaredoxin family protein | chr5:4455333-4457019 FORWARD	glutaredoxin family protein	-2.22009	-2.36578	-3.41233	-2.96491	unknown
21.4	redox.glutaredoxins	at5g40370	Transcript	glutaredoxin, putative | chr5:16147594-16149198 REVERSE	glutaredoxin, putative	-1.04215	1.4218	1.37922	1.69454	cytosol, plasma membrane, vacuole
21.4	redox.glutaredoxins	at4g28730	Transcript	glutaredoxin family protein | chr4:14199096-14200901 FORWARD	glutaredoxin family protein	1.01426	-1.1354	-1.43115	-1.4473	chloroplast
21.4	redox.glutaredoxins	at3g57070	Transcript	glutaredoxin family protein | chr3:21123924-21125647 FORWARD	glutaredoxin family protein	1.05576	1.25131	1.6056	1.33926	chloroplast
21.4	redox.glutaredoxins	at5g20500	Transcript	glutaredoxin, putative | chr5:6938598-6939848 FORWARD	glutaredoxin, putative	1.29855	1.29741	1.25689	1.2778	Golgi
21.4	redox.glutaredoxins	at3g02000	Transcript	ROXY1 | ROXY1; disulfide oxidoreductase | chr3:332275-333022 REVERSE	ROXY1; disulfide oxidoreductase	2.54098	4.66654	5.27478	6.22192	nucleus, cytoplasm
Ascorbate-related
21.2.1.5	redox.ascorbate and glutathione.ascorbate.L-Galactono-1,4-lactone dehydrogenase	at3g47930	Transcript	ATGLDH | ATGLDH (L-GALACTONO-1,4-LACTONE DEHYDOROGENASE); L-gulono-1,4-lactone dehydrogenase/ galactonolactone dehydrogenase | chr3:17684444-17687620 FORWARD	ATGLDH (L-GALACTONO-1,4-LACTONE DEHYDOROGENASE)	-1.53969	-2.16738	-2.69309	-2.75658	mitochondrion, plastid
21.2.2	redox.ascorbate and glutathione.glutathione	at4g31870	Transcript	ATGPX7 | ATGPX7 (glutathione peroxidase 7); glutathione peroxidase | chr4:15410205-15411617 FORWARD	ATGPX7 (glutathione peroxidase 7)	-1.09059	-1.36947	-1.4088	-1.25609	chloroplast
21.2.1	redox.ascorbate and glutathione.ascorbate	at1g63940	Transcript	MDAR6 | monodehydroascorbate reductase, putative | chr1:23729979-23733892 FORWARD	MDAR6; monodehydroascorbate reductase, putative	1.32918	3.1899	2.45949	3.27371	chloroplast stroma
21.2.1	redox.ascorbate and glutathione.ascorbate	at1g77490	Transcript	TAPX | TAPX (THYLAKOIDAL ASCORBATE PEROXIDASE); L-ascorbate peroxidase | chr1:29117542-29120215 FORWARD	TAPX (THYLAKOIDAL ASCORBATE PEROXIDASE)	1.25966	2.78084	3.02458	3.4055	chloroplast thylakoid membrane
21.2.1	redox.ascorbate and glutathione.ascorbate	at3g09640	Transcript	APX2, APX1B | APX2 (ASCORBATE PEROXIDASE 2); L-ascorbate peroxidase | chr3:2956156-2958327 FORWARD	APX2 (ASCORBATE PEROXIDASE 2)	-1.32492	-1.46958	-1.52541	-1.37999	cytosol
21.2.1	redox.ascorbate and glutathione.ascorbate	at5g03630	Transcript	ATMDAR2 | ATMDAR2; monodehydroascorbate reductase (NADH) | chr5:922166-924683 REVERSE	ATMDAR2; monodehydroascorbate reductase (NADH)	1.06354	1.11313	1.1602	1.34378	cytosol
21.2.1.1	redox.ascorbate and glutathione.ascorbate.GME	at5g28840	Transcript	GME | GME (GDP-D-MANNOSE 3',5'-EPIMERASE); GDP-mannose 3,5-epimerase/ NAD or NADH binding / catalytic | chr5:10862173-10864903 REVERSE	GME (GDP-D-MANNOSE 3',5'-EPIMERASE)	1.12857	1.93375	1.72603	2.25585	cytosol
21.2.1.4	redox.ascorbate and glutathione.ascorbate.L-galactose dehydrogenase	at4g33670	Transcript	L-galactose dehydrogenase (L-GalDH) | chr4:16169523-16171561 REVERSE	L-galactose dehydrogenase (L-GalDH)	2.08667	1.97261	1.6842	2.04784	cytosol
21.2	redox.ascorbate and glutathione	at4g14965	Transcript	AtMAPR4 | AtMAPR4 (Arabidopsis thaliana membrane-associated progesterone binding protein 4); heme binding | chr4:8551244-8553554 FORWARD	MAPR4 (membrane-associated progesterone binding protein 4)	1.04132	1.0953	1.19222	1.25572	endomembrane system
21.2	redox.ascorbate and glutathione	at5g38630	Transcript	ACYB-1 | ACYB-1; carbon-monoxide oxygenase | chr5:15465992-15468185 FORWARD	ACYB-1; carbon-monoxide oxygenase	1.39074	1.81582	1.77608	1.75262	integral to membrane
21.2.2	redox.ascorbate and glutathione.glutathione	at3g24170	Transcript	ATGR1 | ATGR1 (glutathione-disulfide reductase); FAD binding / NADP or NADPH binding / glutathione-disulfide reductase/ oxidoreductase | chr3:8729510-8734545 REVERSE	ATGR1 (glutathione-disulfide reductase)	1.43664	1.66437	1.52357	1.4109	peroxisome
21.2.1	redox.ascorbate and glutathione.ascorbate	at4g35000	Transcript	APX3 | APX3 (ASCORBATE PEROXIDASE 3); L-ascorbate peroxidase | chr4:16664822-16667718 REVERSE	APX3 (ASCORBATE PEROXIDASE 3)	-1.72866	-1.74712	-1.93605	-1.57664	undefined
21.2	redox.ascorbate and glutathione	at4g25570	Transcript	ACYB-2 | ACYB-2; carbon-monoxide oxygenase | chr4:13053686-13055623 REVERSE	ACYB-2; carbon-monoxide oxygenase	-1.18557	-1.42607	-1.5191	-1.46702	undefined
21.2.1	redox.ascorbate and glutathione.ascorbate	at1g19570	Transcript	DHAR1, ATDHAR1 | DHAR1 (dehydroascorbate reductase); copper ion binding / glutathione dehydrogenase (ascorbate) | chr1:6773302-6774528 REVERSE	ATDHAR1 | DHAR1 (dehydroascorbate reductase)	1.49867	1.19785	1.23468	1.22476	undefined
21.2.2	redox.ascorbate and glutathione.glutathione	at4g11600	Transcript	ATGPX6, PHGPX, LSC803 | ATGPX6 (GLUTATHIONE PEROXIDASE 6); glutathione peroxidase | chr4:7009769-7011375 REVERSE	ATGPX6 (GLUTATHIONE PEROXIDASE 6)	1.7774	2.8743	2.75056	2.9064	undefined
21.2.1.2	redox.ascorbate and glutathione.ascorbate.GDP-L-galactose-hexose-1-phosphate guanyltransferase	at4g26850	Transcript	VTC2 | VTC2 (vitamin c defective 2); GDP-D-glucose phosphorylase/ GDP-galactose:glucose-1-phosphate guanyltransferase/ GDP-galactose:mannose-1-phosphate guanyltransferase/ GDP-galactose:myoinositol-1-phosphate guanyltransferase/ galactose-1-phosphate guanylyltra | chr4:13499010-13501648 REVERSE	VTC2 (vitamin c defective 2); GDP-D-glucose phosphorylase	-1.56046	-1.62906	-1.48989	-1.16761	unknown
