# Supplementary material for: Evidence for extensive heterotrophic metabolism, antioxidant action, and associated regulatory events during winter hardening in Sitka spruce
Source: BMC Plant Biol. 2013 Apr 30;13:72. doi: 10.1186/1471-2229-13-72 (PMC3651351; doi:10.1186/1471-2229-13-72)
Supplement: Additional file 3: Table S3 — Starch and sucrose metabolism. Raw data file showing MapMan bin, Arabidopsis thaliana homolog ID, annotations, time point expression, and location. [file 1471-2229-13-72-S3.xlsx]

## Sheet: Sheet1
Mapman bin code	Mapman bin description	Gene ID	Type	Full description	Short description	TP1	TP2	TP3	TP4	Compartment
Tricarboxylic acid cycle (TCA)
8.1.1.1	TCA / org. transformation.TCA.pyruvate DH.E1	at1g59900	Transcript	AT-E1 ALPHA (pyruvate dehydrogenase complex E1 alpha subunit); pyruvate dehydrogenase (acetyl-transferring) encodes the e1 alpha subunit of the pyruvate dehydrogenase complex (PDC) Identical to Pyruvate dehydrogenase E1 component subunit alpha-1, mitochondrial precursor (EC 1.2.4.1) (PDHE1-A) [Arabidopsis Thaliana] (GB:P52901;GB:Q9C5E3;GB:Q9SXC2); similar to IAR4 (IAA-conjugate-resistant 4), pyru…	PDH E1 ALPHA (pyruvate dehydrogenase E1 alpha)	1.10654	1.46	1.46	1.6	mitochondrion
8.1.1.2	TCA / org. transformation.TCA.pyruvate DH.E2	at3g13930	Transcript	dihydrolipoamide S-acetyltransferase, putative Identical to Dihydrolipoyllysine-residue acetyltransferase component 2 of pyruvate dehydrogenase complex, mitochondrial precursor (EC 2.3.1.12) (Pyruvate dehydrogenase complex E2 subunit 2) (PDCE2) (E2) (Dihydrolipoamide S- acetyltransferase component 2 of pyruvate dehydrogenase complex) (PDC- E2) [Arabidopsis Thaliana] (GB:Q8RWN9;GB:Q9ASS8;GB:Q9LVK7…	PDCE2 (dihydrolipoamide S-acetyltransferase, putative)	1.32637	1.71	1.71	1.64	mitochondrion
8.1.1.3	TCA / org. transformation.TCA.pyruvate DH.E3	at1g48030	Transcript	dihydrolipoamide dehydrogenase 1, mitochondrial / lipoamide dehydrogenase 1 (MTLPD1) Identical to Dihydrolipoyl dehydrogenase 1, mitochondrial precursor (EC 1.8.1.4) (Dihydrolipoamide dehydrogenase 1) (Pyruvate dehydrogenase complex E3 subunit 1) (PDC-E3 1) (E3-1) (Glycine cleavage system L protein 1) (LPD1) [Arabidopsis Thaliana] (GB:Q9M5K3;GB:Q9LNF3); similar to LPD2 (LIPOAMIDE DEHYDROGENASE 2)…	MTLPD1 (dihydrolipoamide dehydrogenase 1)	1.2828	1.37	1.78	1.58	mitochondrion
8.1.1.3	TCA / org. transformation.TCA.pyruvate DH.E3	at3g17240	Transcript	LPD2 (LIPOAMIDE DEHYDROGENASE 2); FAD binding / dihydrolipoyl dehydrogenase/ disulfide oxidoreductase/ oxidoreductase lipoamide dehydrogenase precursor (lpd2) mRNA, complete Identical to Dihydrolipoyl dehydrogenase 2, mitochondrial precursor (EC 1.8.1.4) (Dihydrolipoamide dehydrogenase 2) (Pyruvate dehydrogenase complex E3 subunit 2) (PDC-E3 2) (E3-2) (Glycine cleavage system L protein 2) (LPD2) …	LPD2 (lipoamide dehydrogenase 2)	-1.41014	-1.86	-2.13	-1.81	mitochondrion
8.1.2	TCA / org. transformation.TCA.CS	at2g44350	Transcript	ATCS (CITRATE SYNTHASE 4); citrate (SI)-synthase encodes a mitochrondrion targeted citrate synthase, the first enzyme of the tricarboxylic acid cycle, catalyzing the condensation of acetyl-CoA and oxaloacetate, finally yielding citrate and CoA. Identical to Citrate synthase 4, mitochondrial precursor (EC 2.3.3.1) (CSY4) [Arabidopsis Thaliana] (GB:P20115;GB:O64869;GB:Q8LE36;GB:Q94EY6); similar to …	ATCS (citrate synthase 4)	1.26048	1.19	1.2	1.36	mitochondrion
8.1.3	TCA / org. transformation.TCA.aconitase	at2g05710	Transcript	aconitate hydratase, cytoplasmic, putative / citrate hydro-lyase/aconitase, putative Identical to Aconitate hydratase 2, mitochondrial precursor (EC 4.2.1.3) (Citrate hydro-lyase 2) (Aconitase 2) (ACO2) [Arabidopsis Thaliana] (GB:Q9SIB9;GB:Q8L784); similar to aconitate hydratase, cytoplasmic / citrate hydro-lyase / aconitase (ACO) [Arabidopsis thaliana] (TAIR:AT4G35830.1); similar to aconitate hy…	ACO (aconitate hydratase, putative)	1.09423	1.32	1.32	1.39	cytosol
8.1.3	TCA / org. transformation.TCA.aconitase	at4g35830	Transcript	aconitate hydratase, cytoplasmic / citrate hydro-lyase / aconitase (ACO) Identical to Aconitate hydratase 1 (EC 4.2.1.3) (Citrate hydro-lyase 1) (Aconitase 1) (ACO1) [Arabidopsis Thaliana] (GB:Q42560;GB:Q9SZT1); similar to aconitate hydratase, cytoplasmic, putative / citrate hydro-lyase/aconitase, putative [Arabidopsis thaliana] (TAIR:AT4G26970.1); similar to aconitate hydratase, cytoplasmic, put…	ACO1 (aconitate hydratase 1)	1.88832	2.21	1.94	2.08	cytosol
8.1.4	TCA / org. transformation.TCA.IDH	at1g65930	Transcript	isocitrate dehydrogenase, putative / NADP+ isocitrate dehydrogenase, putative similar to ICDH (ICDH), isocitrate dehydrogenase (NADP+) [Arabidopsis thaliana] (TAIR:AT1G54340.1); similar to isocitrate dehydrogenase, putative / NADP+ isocitrate dehydrogenase, putative [Arabidopsis thaliana] (TAIR:AT5G14590.1); similar to NADP specific isocitrate dehydrogenase [Daucus carota] (GB:BAA34112.1); simila…	NADP-ICDH (isocitrate dehydrogenase, putative)	1.45853	1.79	1.6	1.61	mitochondrion
8.1.7	TCA / org. transformation.TCA.succinate dehydrogenase	at3g27380	Transcript	SDH2-1 (succinate dehydrogenase 2-1) One of three isoforms of the iron-sulfur component of the succinate dehydrogenase complex, a component of the mitochondrial respiratory chain complex II. The product of the nuclear encoded gene is imported into the mitochondrion. Expressed during germination and post-germinative growth. Identical to Succinate dehydrogenase [ubiquinone] iron-sulfur protein 1, m…	SDH2-1 (succinate dehydrogenase 2-1)	-1.01679	-1.07	-1.28	1.09	mitochondrion
8.1.9	TCA / org. transformation.TCA.malate DH	at3g15020	Transcript	malate dehydrogenase (NAD), mitochondrial, putative Identical to Malate dehydrogenase 2, mitochondrial precursor (EC 1.1.1.37) (mNAD- MDH 2) [Arabidopsis Thaliana] (GB:Q9LKA3); similar to malate dehydrogenase (NAD), mitochondrial [Arabidopsis thaliana] (TAIR:AT1G53240.1); similar to Malate dehydrogenase, mitochondrial precursor (GB:Q43744); contains InterPro domain Lactate/malate dehydrogenase; (…	NAD-MDH 2 (malate dehydrogenase)	-1.03505	-1.09	1.08	-1.25	mitochondrion
8.1.1001	TCA / org. transformation. TCA	citrate	Metabolite	citrate	citrate	1.37788	1.92	1.78	1.43
8.1.1005	TCA / org. transformation. TCA	succinate	Metabolite	succinate	succinate	2.55295	1.6	1.5	1.64
8.1.1007	TCA / org. transformation. TCA	malate	Metabolite	malate	malate	1.43205	2.36	2.88	2.76
8.2.4	TCA / org. transformation.other organic acid transformaitons.IDH	at4g35650	Transcript	isocitrate dehydrogenase, putative / NAD+ isocitrate dehydrogenase, putative Identical to Isocitrate dehydrogenase [NAD] regulatory subunit 3, mitochondrial precursor (EC 1.1.1.41) (Isocitric dehydrogenase 3) (NAD(+)-specific ICDH 3) (IDH-III) (IDH3) [Arabidopsis Thaliana] (GB:O81796); similar to IDH1 (ISOCITRATE DEHYDROGENASE 1), isocitrate dehydrogenase (NAD+) [Arabidopsis thaliana] (TAIR:AT4G3…	NAD-IDH3 (isocitrate dehydrogenase, putative)	2.14383	4.46	4.39	4.33	mitochondrion
8.2.9	TCA / org. transformation.other organic acid transformaitons.cyt MDH	at1g04410	Transcript	malate dehydrogenase, cytosolic, putative Identical to Malate dehydrogenase, cytoplasmic 1 (EC 1.1.1.37) [Arabidopsis Thaliana] (GB:P93819); similar to malate dehydrogenase, cytosolic, putative [Arabidopsis thaliana] (TAIR:AT5G43330.1); similar to malate dehydrogenase-like protein [Solanum tuberosum] (GB:ABC01890.1); contains InterPro domain Malate dehydrogenase; (InterPro:IPR008267); contains In…	MDH1 (malate dehydrogenase 1, putative)	-1.15747	-1.26	-1.56	-1.24	cytosol
8.2.9	TCA / org. transformation.other organic acid transformaitons.cyt MDH	at3g47520	Transcript	MDH (malate dehydrogenase); malate dehydrogenase Encodes a protein with NAD-dependent malate dehydrogenase activity, located in chloroplasts. Identical to Malate dehydrogenase, chloroplast precursor (EC 1.1.1.37) (pNAD-MDH) [Arabidopsis Thaliana] (GB:Q9SN86;GB:O81844); similar to malate dehydrogenase (NAD), mitochondrial [Arabidopsis thaliana] (TAIR:AT1G53240.1); similar to malate dehydrogenase (…	NAD-MDH (malate dehydrogenase)	1.28465	1.38	1.54	1.22	plastid
8.2.9	TCA / org. transformation.other organic acid transformaitons.cyt MDH	at5g56720	Transcript	malate dehydrogenase, cytosolic, putative similar to malate dehydrogenase, cytosolic, putative [Arabidopsis thaliana] (TAIR:AT5G43330.1); similar to malate dehydrogenase, cytosolic, putative [Arabidopsis thaliana] (TAIR:AT1G04410.1); similar to cytosolic malate dehydrogenase [Lycopersicon esculentum] (GB:AAU29199.1); contains InterPro domain Malate dehydrogenase; (InterPro:IPR008267); contains In…	MDH (malate dehydrogenase, putative)	-1.16921	-1.34	-1.53	-1.22	cytosol
8.2.10	TCA / org. transformation.other organic acid transformaitons.malic	at2g13560	Transcript	malate oxidoreductase, putative similar to malate oxidoreductase, putative [Arabidopsis thaliana] (TAIR:AT4G00570.1); similar to NAD-dependent malic enzyme 62 kDa isoform, mitochondrial precursor (NAD-ME) (GB:P37221); similar to NAD-dependent malic enzyme 59 kDa isoform, mitochondrial precursor (NAD-ME) (GB:P37225); similar to NAD-dependent malic enzyme 65 kDa isoform, mitochondrial precursor (NA…	NAD-ME (malic enzyme, putative)	3.42313	9.07	9.8	10.63	mitochondrion
8.2.10	TCA / org. transformation.other organic acid transformaitons.malic	at4g00570	Transcript	malate oxidoreductase, putative similar to malate oxidoreductase, putative [Arabidopsis thaliana] (TAIR:AT2G13560.1); similar to putative mitochondrial NAD+-dependent malic enzyme protein [Oryza sativa (japonica cultivar-group)] (GB:AAG13628.1); similar to NAD-dependent malic enzyme 59 kDa isoform, mitochondrial precursor (NAD-ME) (GB:P37225); similar to NAD-dependent malic enzyme 59 kDa isoform,…	NAD-ME (malic enzyme, putative)	1.24495	2.05	2.21	2.16	mitochondrion
8.2.11	TCA / org. transformation.other organic acid transformaitons.atp-citrate lyase	at5g49460	Transcript	ACLB-2 (ATP-citrate lyase B-2) One of the two genes encoding subunit B of the cytosolic enzyme ATP Citrate Lyase (ACL) similar to ACLB-1 (ATP-citrate lyase B-1) [Arabidopsis thaliana] (TAIR:AT3G06650.1); similar to ATP citrate lyase a-subunit [Lupinus albus] (GB:CAC86995.1); similar to ATP:citrate lyase [Capsicum annuum] (GB:AAK13318.1); similar to ATP citrate lyase [Cyanophora paradoxa] (GB:CAB4…	ACLB-2 (ATP-citrate lyase B-2)	1.37168	1.89	2.01	1.8	cytosol
8.2.1002	TCA / org. transformation. Various	2-oxogluconate	Metabolite		2-oxogluconate	-1.03681	1.03	1.33	1.24	mitochondrion
Electron transport chain (ETC)
9.1.1.5	mitochondrial electron transport / ATP synthesis.NADH-DH.carbonic anhydrase	at1g47260	Transcript	APFI; carbonate dehydratase Encodes mitochondrial gamma carbonic anhydrase. Component of the NADH dehydrogenase complex. similar to GAMMA CA1 (GAMMA CARBONIC ANHYDRASE 1), carbonate dehydratase [Arabidopsis thaliana] (TAIR:AT1G19580.1); similar to Os12g0169700 [Oryza sativa (japonica cultivar-group)] (GB:NP_001066265.1); similar to transcription factor APFI-like [Solanum tuberosum] (GB:ABB86281.1…	APFI (gamma carbonic anhydrase, complex I)	-1.48	-1.91	-2.45	-2.13	mitochondrion
9.1.2	mitochondrial electron transport / ATP synthesis.NADH-DH.localisation not clear	at1g16700	Transcript	ATMLO14 (ARABIDOPSIS THALIANA MILDEW RESISTANCE LOCUS O 14); NADH dehydrogenase (ubiquinone) similar to NADH-ubiquinone oxidoreductase 23 kDa subunit, mitochondrial (TYKY) [Arabidopsis thaliana] (TAIR:AT1G79010.1); similar to NADH:ubiquinone oxidoreductase-like [Solanum tuberosum] (GB:ABA81853.1); contains InterPro domain NADH-quinone oxidoreductase, chain I; (InterPro:IPR010226); contains InterP…	ATMLO14 (NADH dehydrogenase, complex I, putative)	-1.13	-1.05	1.14	1.62	mitochondrion
9.1.2	mitochondrial electron transport / ATP synthesis.NADH-DH.localisation not clear	at2g02050	Transcript	NADH-ubiquinone oxidoreductase B18 subunit, putative similar to Unknown protein [Oryza sativa (japonica cultivar-group)] (GB:AAN17398.1); similar to Os03g0129900 [Oryza sativa (japonica cultivar-group)] (GB:NP_001048851.1); similar to unnamed protein product [Oryza sativa (japonica cultivar-group)] (GB:BAA85408.1); contains InterPro domain p8MTCP1; (InterPro:IPR009069); contains InterPro domain N…	NADH-ubiquinone oxidoreductase B18 subunit, putative	-1.11	-1.27	-1.56	-1.64	mitochondrion
9.1.2	mitochondrial electron transport / ATP synthesis.NADH-DH.localisation not clear	at4g26965	Transcript	NADH:ubiquinone oxidoreductase family protein similar to hypothetical protein MtrDRAFT_AC142394g18v2 [Medicago truncatula] (GB:ABE91651.1); contains InterPro domain NADH:ubiquinone oxidoreductase 17.2 kD subunit; (InterPro:IPR007763)	NADH-ubiquinone oxidoreductase, putative	1.27	1.42	1.51	1.54	mitochondrion
9.1.2	mitochondrial electron transport / ATP synthesis.NADH-DH.localisation not clear	at5g37510	Transcript	EMB1467 (EMBRYO DEFECTIVE 1467); NADH dehydrogenase Encodes a subunit of the 400 kDa subcomplex of the mitochondrial NADH dehydrogenase (complex I). The protein has been isolated in the male gametophyte. Identical to NADH-ubiquinone oxidoreductase 75 kDa subunit, mitochondrial precursor (EC 1.6.5.3) (EC 1.6.99.3) (Complex I-75kD) (CI-75kD) (75 kDa mitochondrial complex I subunit) [Arabidopsis Tha…	EMB1467 (embryo defective 1467, complex I)	1.04	-1.11	-1.12	-1.29	mitochondrion
9.1.2	mitochondrial electron transport / ATP synthesis.NADH-DH.localisation not clear	at5g47890	Transcript	NADH-ubiquinone oxidoreductase B8 subunit, putative similar to Mitochondrial ribosome [Medicago truncatula] (GB:ABE92961.1); contains InterPro domain Mitochondrial ribosome; (InterPro:IPR007741)	NADH-ubiquinone oxidoreductase B8 subunit, putative	-1.41	-1.58	-1.65	-1.63	mitochondrion
9.1.2	mitochondrial electron transport / ATP synthesis.NADH-DH.localisation not clear	at5g08530	Transcript	NADH-ubiquinone oxidoreductase 51 kDa subunit, mitochondrial, putative similar to NADH:ubiquinone oxidoreductase, NDUFV1/51kDa subunit (ISS) [Ostreococcus tauri] (GB:CAL57468.1); similar to NADH:ubiquinone oxidoreductase 51 kD subunit [Chlamydomonas reinhardtii] (GB:AAQ63696.1); similar to NADH dehydrogenase [Solanum tuberosum] (GB:CAA58823.1); contains InterPro domain NADH-quinone oxidoreductase…	NADH-ubiquinone oxidoreductase 51 kDa subunit, putative	-1.08	-1.23	-1.2	-1.36	mitochondrion
9.1.2	mitochondrial electron transport / ATP synthesis.NADH-DH.localisation not clear	at5g52840	Transcript	NADH-ubiquinone oxidoreductase-related Identical to Probable NADH dehydrogenase [ubiquinone] 1 alpha subcomplex subunit 5, mitochondrial precursor (EC 1.6.5.3) (EC 1.6.99.3) [Arabidopsis Thaliana] (GB:Q9FLX7); similar to unknown protein [Arabidopsis thaliana] (TAIR:AT4G28005.1); similar to NADH-ubiquinone oxidoreductase [Retama raetam] (GB:AAL32032.1); contains InterPro domain ETC complex I subun…	NADH-ubiquinone oxidoreductase (1 alpha subcomplex subunit 5, putative)	-1.44	-1.44	-1.61	-1.99	mitochondrion
9.1.2	mitochondrial electron transport / ATP synthesis.NADH-DH.localisation not clear	atmg00580	Transcript	NADH dehydrogenase subunit 4 similar to NADH dehydrogenase subunit 4 [Nicotiana tabacum] (GB:YP_173416.1); similar to NADH dehydrogenase subunit 4 [Beta vulgaris subsp. vulgaris] (GB:NP_064080.1); similar to NADH-ubiquinone oxidoreductase chain 4 (NADH dehydrogenase subunit 4) (GB:Q04050); contains InterPro domain Proton-translocating NADH-quinone oxidoreductase, chain M; (InterPro:IPR010227); co…	NADH dehydrogenase (subunit 4, putative)	-1.88	-2.11	-2.3	-2	mitochondrion
9.1.2	mitochondrial electron transport / ATP synthesis.NADH-DH.localisation not clear	atmg00516	Transcript	Encodes subunit of mitochondrial NAD(P)H dehydrogenase that is trans-spliced from three precursors, NAD1A, NAD1B, and NAD1C. similar to NADH dehydrogenase (ubiquinone) (GB:AAA70292.1); contains InterPro domain Respiratory-chain NADH dehydrogenase, subunit 1; (InterPro:IPR001694)	NAD(P)H dehydrogenase, putative	1.74	2.67	3.32	2.97	mitochondrion
9.2.1	mitochondrial electron transport / ATP synthesis.NADH-DH.type II.internal matrix	at1g07180	Transcript	NDA1 (ALTERNATIVE NAD(P)H DEHYDROGENASE 1); NADH dehydrogenase Internal NAD(P)H dehydrogenase in mitochondria. The predicted protein sequence has high homology with other designated NAD(P)H DHs from microorganisms; the capacity for matrix NAD(P)H oxidation via the rotenone-insensitive pathway is significantly reduced in the Atndi1 mutant plant line; the in vitro translation product of AtNDI1 is i…	NDA1 (alternativeNAD(P)H dehydrogenase 1, internal)	1.04	1.7	3.35	1.7	mitochondrion
9.2.1	mitochondrial electron transport / ATP synthesis.NADH-DH.type II.internal matrix	at2g29990	Transcript	NDA2 (ALTERNATIVE NAD(P)H DEHYDROGENASE 2); NADH dehydrogenase similar to NDA1 (ALTERNATIVE NAD(P)H DEHYDROGENASE 1), NADH dehydrogenase [Arabidopsis thaliana] (TAIR:AT1G07180.1); similar to putative internal rotenone-insensitive NADH dehydrogenase [Solanum tuberosum] (GB:CAB52796.1); similar to Os07g0564500 [Oryza sativa (japonica cultivar-group)] (GB:NP_001060003.1); contains InterPro domain Py…	NDA2 (alternativeNAD(P)H dehydrogenase 2, internal)	1.2	1.92	2.95	1.87	mitochondrion
9.2.2	mitochondrial electron transport / ATP synthesis.NADH-DH.type II.external	at2g20800	Transcript	NDB4 (NAD(P)H DEHYDROGENASE B4); NADH dehydrogenase similar to NDB1 (NAD(P)H DEHYDROGENASE B1), NADH dehydrogenase/ disulfide oxidoreductase [Arabidopsis thaliana] (TAIR:AT4G28220.1); similar to pyridine nucleotide-disulphide oxidoreductase family protein [Arabidopsis thaliana] (TAIR:AT4G21490.1); similar to NDB2 (NAD(P)H DEHYDROGENASE B2), disulfide oxidoreductase [Arabidopsis thaliana] (TAIR:AT…	NDB4 (NAD(P)H dehydrogenase B4, external)	1.57	2.15	2.22	2.21	mitochondrion
9.2.2	mitochondrial electron transport / ATP synthesis.NADH-DH.type II.external	at4g05020	Transcript	NDB2 (NAD(P)H DEHYDROGENASE B2); disulfide oxidoreductase similar to NDB1 (NAD(P)H DEHYDROGENASE B1), NADH dehydrogenase/ disulfide oxidoreductase [Arabidopsis thaliana] (TAIR:AT4G28220.1); similar to NDB4 (NAD(P)H DEHYDROGENASE B4), NADH dehydrogenase [Arabidopsis thaliana] (TAIR:AT2G20800.1); similar to pyridine nucleotide-disulphide oxidoreductase family protein [Arabidopsis thaliana] (TAIR:AT…	NDB2 (NAD(P)H dehydrogenase B2, external)	1.71	2.5	2.34	2.75	mitochondrion
9.4	mitochondrial electron transport / ATP synthesis.alternative oxidase	at3g22370	Transcript	AOX1A (alternative oxidase 1A); alternative oxidase Encodes an isoform of alternative oxidase that is expressed in rosettes, flowers, and root. The alternative oxidase of plant mitochondria transfers electrons from the ubiquinone pool to oxygen without energy conservations. It is regulated through transcriptional control and by pyruvate. Plays a role in shoot acclimation to low temperature. Also …	AOX1A (alternative oxidase 1A)	1.4	1.59	1.95	2.59	mitochondrion
9.5	mitochondrial electron transport / ATP synthesis.cytochrome c reductase	at3g52730	Transcript	ubiquinol-cytochrome C reductase UQCRX/QCR9-like family protein similar to Ubiquinol-cytochrome C reductase, UQCRXQCR9 like [Medicago truncatula] (GB:ABE77853.1); contains InterPro domain Ubiquinol-cytochrome C reductase, UQCRXQCR9 like; (InterPro:IPR008027)	UQCRX/QCR9 (ubiquinol-cytochrome C reductase, putative)	1.11	1.35	1.32	1.46	mitochondrion
9.5	mitochondrial electron transport / ATP synthesis.cytochrome c reductase	at5g13430	Transcript	ubiquinol-cytochrome C reductase iron-sulfur subunit, mitochondrial, putative / Rieske iron-sulfur protein, putative similar to ubiquinol-cytochrome C reductase iron-sulfur subunit, mitochondrial, putative / Rieske iron-sulfur protein, putative [Arabidopsis thaliana] (TAIR:AT5G13440.1); similar to rieske iron-sulfur protein-like [Solanum tuberosum] (GB:ABA81878.1); contains InterPro domain Ubiqui…	ubiquinol-cytochrome C reductase (iron-sulfur subunit, putative)	1.06	1.04	1.33	1.11	mitochondrion
9.6	mitochondrial electron transport / ATP synthesis.cytochrome c	at1g22840	Transcript	ATCYTC-A/CYTC-1 (CYTOCHROME C-1); electron carrier Encodes cytochrome c. Contains two site II (TGGGCC/T) elements, which interact with a TCP-domain transcription factor, and a downstream internal telomeric repeat, and are required for expression of the Cytc-1 gene. Promoter directs preferential expression in root and shoot meristems and in anthers. Identical to Probable cytochrome c At1g22840 [Ar…	ATCYTC-A/CYTC-1 (cytochrome C-1)	1.19	1.42	1.71	1.55	mitochondrion
9.6	mitochondrial electron transport / ATP synthesis.cytochrome c	atmg00180	Transcript	cytochrome c biogenesis orf452 similar to cytochrome c biogenesis ccmF [Brassica napus] (GB:YP_717134.1); similar to cytochrome c maturation protein CcmFc [Nicotiana tabacum] (GB:YP_173470.1); similar to Putative cytochrome c biogenesis ccmF-like mitochondrial protein (GB:P93286)	cytochrome c biogenesis orf452	-1.33	-1.14	1.03	-1.37	mitochondrion
9.7	mitochondrial electron transport / ATP synthesis.cytochrome c oxidase	at1g02410	Transcript	cytochrome c oxidase assembly protein CtaG / Cox11 family similar to Os03g0718600 [Oryza sativa (japonica cultivar-group)] (GB:NP_001051089.1); similar to Cytochrome c oxidase assembly protein CtaG / Cox11, putative [Medicago truncatula] (GB:ABE90151.1); contains InterPro domain Cytochrome c oxidase assembly protein CtaG/Cox11; (InterPro:IPR007533)	CtaG/Cox11 (cytochrome c oxidase assembly protein)	1.25	1.52	2.27	1.94	mitochondrion
9.7	mitochondrial electron transport / ATP synthesis.cytochrome c oxidase	at2g47380	Transcript	cytochrome c oxidase subunit Vc family protein / COX5C family protein Identical to Probable cytochrome c oxidase polypeptide Vc-1 (EC 1.9.3.1) (Cytochrome c oxidase subunit 5c-1) [Arabidopsis Thaliana] (GB:O22912); similar to cytochrome-c oxidase [Arabidopsis thaliana] (TAIR:AT5G61310.3); similar to Cytochrome c oxidase polypeptide Vc (Cytochrome c oxidase subunit 5c) (GB:Q42841); contains InterP…	COX5C-1 (cytochrome c oxidase subunit Vc family, putative)	1.25	1.59	1.19	1.38	mitochondrion
9.7	mitochondrial electron transport / ATP synthesis.cytochrome c oxidase	at3g17910	Transcript	SURF1 (SURFEIT 1) Surfeit 1 (SURF1) mRNA. Similar to human SURF1 which is known to be involved in cytochrome c oxidase assembly. similar to cytochrome c oxidase assembly protein surfeit-related [Arabidopsis thaliana] (TAIR:AT1G48510.1); similar to PREDICTED: similar to Surfeit locus protein 1 [Tribolium castaneum] (GB:XP_972868.1); similar to Os03g0200700 [Oryza sativa (japonica cultivar-group)] …	SURF1 (cytochrome c oxidase assembly, putative)	-1.42	-1.55	-2.02	-1.77	mitochondrion
9.7	mitochondrial electron transport / ATP synthesis.cytochrome c oxidase	at4g28060	Transcript	cytochrome c oxidase subunit 6b, putative similar to cytochrome c oxidase subunit 6b, putative [Arabidopsis thaliana] (TAIR:AT5G57815.1); similar to putative cytochrome c oxidase subunit [Triticum aestivum] (GB:AAM92706.1); similar to Os03g0390400 [Oryza sativa (japonica cultivar-group)] (GB:NP_001050275.1); similar to Os07g0621600 [Oryza sativa (japonica cultivar-group)] (GB:NP_001060309.1); con…	cytochrome c oxidase subunit 6b, putative	1.18	1.36	1.41	1.62	mitochondrion
9.7	mitochondrial electron transport / ATP synthesis.cytochrome c oxidase	at5g40382	Transcript	| | cytochrome-c oxidase | chr5:16172714-16172911 REVERSEvery weakly similar to (88.6)AT5G61310| | cytochrome-c oxidase | chr5:24670769-24670963 REVERSEvery weakly similar to (88.6)COX5C_IPOBACytochrome c oxidase polypeptide Vc - Ipomoea batatas (Sweet potato) (Batate)COX5C	cytochrome-c oxidase similar to COX5C	-1.13	-1.19	-1.34	-1.18	mitochondrion
9.7	mitochondrial electron transport / ATP synthesis.cytochrome c oxidase	atmg01360	Transcript	cytochrome c oxidase subunit 1 Identical to Cytochrome c oxidase subunit 1 (EC 1.9.3.1) (Cytochrome c oxidase polypeptide I) (COX1) [Arabidopsis Thaliana] (GB:P60620;GB:Q07063); similar to cytoplasmic male sterility-associated cytochrome oxidase subunit I [Brassica juncea] (GB:AAP58356.1); similar to cytochrome oxidase subunit I [Brassica juncea] (GB:AAW55635.1); similar to cytochrome c oxidase s…	COX1 (cytochrome c oxidase subunit 1)	-1.41	-1.65	-1.72	-1.63	mitochondrion
9.7	mitochondrial electron transport / ATP synthesis.cytochrome c oxidase	atmg00730	Transcript	Encodes cytochrome c oxidase subunit 3. similar to cytochrome c oxidase subunit 3 [Arabidopsis thaliana] (TAIR:AT2G07687.1); similar to Cytochrome c oxidase subunit 3 (Cytochrome c oxidase polypeptide III) (GB:P92514); contains InterPro domain Cytochrome c oxidase, subunit III; (InterPro:IPR000298)	cytochrome c oxidase subunit 3, putative	-1.62	-1.81	-1.55	-2.07	mitochondrion
9.7	mitochondrial electron transport / ATP synthesis.cytochrome c oxidase	atmg00160	Transcript	cytochrome c oxidase subunit 2 similar to cytochrome c oxidase subunit II, putative [Arabidopsis thaliana] (TAIR:AT2G07695.1); similar to cytochrome c oxidase subunit II [Raphanus sativus] (GB:AAB88866.1); contains InterPro domain Cytochrome c oxidase, subunit II; (InterPro:IPR002429); contains InterPro domain Cupredoxin; (InterPro:IPR008972); contains InterPro domain Cytochrome C oxidase subunit…	cytochrome c oxidase subunit 2, putative	-1.83	-1.81	-1.79	-1.91	mitochondrion
9.8	mitochondrial electron transport / ATP synthesis.uncoupling protein	at5g58970	Transcript	ATUCP2 (UNCOUPLING PROTEIN 2); oxidative phosphorylation uncoupler uncoupling protein similar to ATPUMP1/UCP1 (UNCOUPLING PROTEIN 1), binding / oxidative phosphorylation uncoupler [Arabidopsis thaliana] (TAIR:AT3G54110.1); similar to SfUCPa [Symplocarpus foetidus] (GB:BAA92172.1); contains InterPro domain Adenine nucleotide translocator 1; (InterPro:IPR002113); contains InterPro domain Mitochondr…	UCP2 (uncoupling protein 2)	1.16	1.25	1.2	1.42	mitochondrion
9.9	mitochondrial electron transport / ATP synthesis.F1-ATPase	at2g19680	Transcript	mitochondrial ATP synthase g subunit family protein similar to mitochondrial ATP synthase g subunit family protein [Arabidopsis thaliana] (TAIR:AT4G29480.1); similar to unknown [Solanum tuberosum] (GB:ABA40451.1); contains InterPro domain ATPase, F0 complex, subunit G, mitochondrial; (InterPro:IPR006808)	ATP synthase gamma subunit, putative	1.05	-1.02	-1.16	-1.06	mitochondrion
9.9	mitochondrial electron transport / ATP synthesis.F1-ATPase	at5g08670	Transcript	ATP synthase beta chain 1, mitochondrial Identical to ATP synthase subunit beta-1, mitochondrial precursor [Arabidopsis Thaliana] (GB:P83483;GB:Q8VX26;GB:Q9C5A8;GB:Q9C5B0); similar to ATP synthase beta chain 2, mitochondrial [Arabidopsis thaliana] (TAIR:AT5G08690.1); similar to ATP synthase beta chain, mitochondrial, putative [Arabidopsis thaliana] (TAIR:AT5G08680.1); similar to unnamed protein p…	ATP synthase beta chain 1	-1.21	-1.21	-1.45	-1.36	mitochondrion
9.9	mitochondrial electron transport / ATP synthesis.F1-ATPase	atmg01170	Transcript	ATPase subunit 6 Identical to ATP synthase a chain precursor 1 (EC 3.6.3.14) (ATPase protein 6) (P6- 1) (ATP6-1) [Arabidopsis Thaliana] (GB:P93298); Identical to ATP synthase a chain precursor 2 (EC 3.6.3.14) (ATPase protein 6) (P6- 2) (ATP6-2) [Arabidopsis Thaliana] (GB:P92547); similar to ATPase subunit 6, putative [Arabidopsis thaliana] (TAIR:AT2G07741.1); similar to ATP synthase a chain precu…	ATPase subunit 6	-2.22	-1.4	-1.85	-1.98	mitochondrion
9.9	mitochondrial electron transport / ATP synthesis.F1-ATPase	atmg01190	Transcript	ATPase subunit 1 Identical to ATP synthase subunit alpha, mitochondrial (EC 3.6.3.14) (ATPA) [Arabidopsis Thaliana] (GB:P92549;GB:Q8S890); similar to ATP synthase alpha chain, mitochondrial, putative [Arabidopsis thaliana] (TAIR:AT2G07698.1); similar to ATP synthase subunit alpha, mitochondrial (GB:P22201); similar to F1-ATPase alpha subunit [Brassica juncea] (GB:AAO59388.2); similar to ATP synth…	ATPA (ATPase subunit 1)	1.16	1.31	1.06	1.45	mitochondrion
9.99	mitochondrial electron transport / ATP synthesis.unspecified	at2g03690	Transcript	coenzyme Q biosynthesis Coq4 family protein / ubiquinone biosynthesis Coq4 family protein Ubiquinone biosynthesis protein COQ4 homolog. Identical to Ubiquinone biosynthesis protein COQ4 homolog [Arabidopsis Thaliana] (GB:Q9ZPR0); similar to Os04g0674200 [Oryza sativa (japonica cultivar-group)] (GB:NP_001054237.1); similar to H0403D02.13 [Oryza sativa (indica cultivar-group)] (GB:CAH68184.1); cont…	COQ4 (coenzyme Q biosynthesis family protein)	-1.3	-1.35	-1.48	-1.59	mitochondrion
Gluconeogenesis
6	gluconeogenese/ glyoxylate cycle	at3g16910	Transcript	AAE7/ACN1 (ACYL-ACTIVATING ENZYME 7); AMP binding / acetate-CoA ligase Encodes a peroxisomal protein with acetyl-CoA synthetase activity that is responsible for the activation of acetate for entry into the glyoxylate cycle. similar to AMP-dependent synthetase and ligase family protein [Arabidopsis thaliana] (TAIR:AT1G20560.1); similar to Acyl-CoA synthetase (AMP-forming)/AMP-acid ligase II [Magne…	AAE7/ACN1 (acetyl-CoA synthetase 7, glyoxylate cycle)	1.49	2.31	2.69	2.91	peroxisome
6.2	gluconeogenese/ glyoxylate cycle.malate synthase	at5g03860	Transcript	malate synthase, putative Encodes a protein with malate synthase activity. similar to glyoxysomal malate synthase [Brassica napus] (GB:CAA73793.1); similar to Malate synthase, glyoxysomal (GB:P08216); similar to Malate synthase, glyoxysomal (GB:P13244); contains InterPro domain Malate synthase; (InterPro:IPR001465); contains InterPro domain Malate synthase A; (InterPro:IPR006252); contains InterP…	malate synthase, putative	1.51	1.53	1.61	1.55	peroxisome
6.4	gluconeogenese/ glyoxylate cycle.PEPCK	at4g37870	Transcript	phosphoenolpyruvate carboxykinase (ATP), putative / PEP carboxykinase, putative / PEPCK, putative Encodes a putative phosphoenolpyruvate carboxykinase (ATP-dependent). Identical to Phosphoenolpyruvate carboxykinase [ATP] (EC 4.1.1.49) (PEP carboxykinase) (Phosphoenolpyruvate carboxylase) (PEPCK) [Arabidopsis Thaliana] (GB:Q9T074); similar to phosphoenolpyruvate carboxykinase (ATP), putative / PEP…	ATP-PEPCK (phosphoenolpyruvate carboxykinase, putative)	-1.48	-3.61	-3.37	-4.42
6.5	gluconeogenese/ glyoxylate cycle.pyruvate dikinase	at4g15530	Transcript	PPDK (PYRUVATE ORTHOPHOSPHATE DIKINASE); kinase/ pyruvate, phosphate dikinase The product of this long transcript was shown to be targeted to the chloroplast, whereas the shorter transcript (no targeting sequence) accumulates in the cytosol. They were also found in slightly different tissues. similar to Pyruvate, phosphate dikinase, chloroplast precursor (Pyruvate, orthophosphate dikinase) (GB:Q4…	PPDK (pyruvate orthophosphate dikinase)	-1.59	-1.92	-2.28	-1.85	cytosol, plastid
Glycolysis
4.2	glycolysis.PGM	at5g51820	Transcript	PGM (PHOSPHOGLUCOMUTASE) Encodes a plastid isoform of the enzyme phosphoglucomutase involved in controlling photosynthetic carbon flow. Effective petiole movement against the direction of the gravity requires functional PGM activity that is required for full development of amyloplasts. Identical to Phosphoglucomutase, chloroplast precursor (EC 5.4.2.2) (Glucose phosphomutase) (PGM) (PGMP) [Arabid…	PGM (phosphoglucomutase)	-1.16	1.13	1.4	1.5	plastid
4.3	glycolysis.G6PIsomerase	at4g24620	Transcript	PGI1 (CHLOROPLASTIC PHOSPHOGLUCOSE ISOMERASE) The PGI1 gene encodes the plastid phospho-glucose (Glc) isomerase. While pgi1-1 mutant has a deficiency in leaf starch synthesis, it accumulates starch in root cap cells. Flowering time of the pgi1-1 mutant is significantly delayed under short-day conditions. similar to glucose-6-phosphate isomerase, cytosolic (PGIC) [Arabidopsis thaliana] (TAIR:AT5G4…	PGI1 (phosphoglucose isomerase)	-1.33	-1.44	-1.47	-1.41	plastid
4.4	glycolysis.PPFK	at5g47810	Transcript	phosphofructokinase family protein similar to phosphofructokinase family protein [Arabidopsis thaliana] (TAIR:AT4G26270.1); similar to putative pyrophosphate-dependent phosphofructo-1-kinase [Oryza sativa (japonica cultivar-group)] (GB:BAD86939.1); similar to Os04g0469500 [Oryza sativa (japonica cultivar-group)] (GB:NP_001053045.1); similar to OSIGBa0124N08.2 [Oryza sativa (indica cultivar-group)…	PPi-PFK (phosphofructokinase, putative)	2.94	3.48	5.23	3.23
4.5	glycolysis.pyrophosphate-fructose-6-P phosphotransferase	at1g76550	Transcript	pyrophosphate--fructose-6-phosphate 1-phosphotransferase alpha subunit, putative / pyrophosphate-dependent 6-phosphofructose-1-kinase, putative similar to pyrophosphate--fructose-6-phosphate 1-phosphotransferase-related / pyrophosphate-dependent 6-phosphofructose-1-kinase-related [Arabidopsis thaliana] (TAIR:AT1G20950.1); similar to Pyrophosphate--fructose 6-phosphate 1-phosphotransferase alpha s…	PFP (pyrophosphate fructose-6-phosphate 1-phosphotransferase alpha subunit, putative)	1.22	1.14	1.23	1.21
4.5	glycolysis.pyrophosphate-fructose-6-P phosphotransferase	at1g20950	Transcript	pyrophosphate--fructose-6-phosphate 1-phosphotransferase-related / pyrophosphate-dependent 6-phosphofructose-1-kinase-related similar to pyrophosphate--fructose-6-phosphate 1-phosphotransferase alpha subunit, putative / pyrophosphate-dependent 6-phosphofructose-1-kinase, putative [Arabidopsis thaliana] (TAIR:AT1G76550.1); similar to Pyrophosphate--fructose 6-phosphate 1-phosphotransferase alpha s…	PFP (pyrophosphate-fructose-6-phosphate 1-phosphotransferase, putative)	-1.86	-3.42	-4.41	-5.15
4.5	glycolysis.pyrophosphate-fructose-6-P phosphotransferase	at4g04040	Transcript	MEE51 (maternal effect embryo arrest 51); diphosphate-fructose-6-phosphate 1-phosphotransferase similar to pyrophosphate--fructose-6-phosphate 1-phosphotransferase beta subunit, putative / pyrophosphate-dependent 6-phosphofructose-1-kinase, putative [Arabidopsis thaliana] (TAIR:AT1G12000.1); similar to pyrophosphate-dependent phosphofructokinase beta subunit [Citrus sinensis x Poncirus trifoliata…	MEE51 pyrophosphate-fructose-6-phosphate 1-phosphotransferase beta subunit, putative)	-1.11	-1.28	-1.41	-1.29
4.7	glycolysis.aldolase	at2g36460	Transcript	fructose-bisphosphate aldolase, putative similar to fructose-bisphosphate aldolase, putative [Arabidopsis thaliana] (TAIR:AT5G03690.2); similar to fructose-bisphosphate aldolase, putative [Arabidopsis thaliana] (TAIR:AT3G52930.1); similar to fructose-bisphosphate aldolase [Persea americana] (GB:CAB77243.2); contains InterPro domain Fructose-bisphosphate aldolase, class-I; (InterPro:IPR000741)	fructose-bisphosphate aldolase, putative	1.86	3.25	4.02	3.79
4.7	glycolysis.aldolase	at3g52930	Transcript	fructose-bisphosphate aldolase, putative similar to fructose-bisphosphate aldolase, putative [Arabidopsis thaliana] (TAIR:AT2G36460.1); similar to Fructose-bisphosphate aldolase, class-I [Medicago truncatula] (GB:ABE84500.1); contains InterPro domain Fructose-bisphosphate aldolase, class-I; (InterPro:IPR000741)	fructose-bisphosphate aldolase, putative	-1.56	-1.91	-2.41	-1.34
4.8	glycolysis.TPI	at3g55440	Transcript	ATCTIMC (CYTOSOLIC TRIOSE PHOSPHATE ISOMERASE); triose-phosphate isomerase Encodes a cytosolic protein with triosephosphate isomerase activity. Identical to Triosephosphate isomerase, cytosolic (EC 5.3.1.1) (TIM) (Triose- phosphate isomerase) (CTIMC) [Arabidopsis Thaliana] (GB:P48491;GB:Q9M2T5); similar to TIM (TRIOSEPHOSPHATE ISOMERASE), triose-phosphate isomerase [Arabidopsis thaliana] (TAIR:AT…	ATCTIMC (triose-P isomerase)	-1.55	-1.37	-1.49	-1.36	cytosol
4.9	glycolysis.glyceraldehyde 3-phosphate dehydrogenase	at3g04120	Transcript	GAPC (GLYCERALDEHYDE-3-PHOSPHATE DEHYDROGENASE C SUBUNIT); glyceraldehyde-3-phosphate dehydrogenase encodes cytosolic GADPH (C subunit) involved in the glycolytic pathway but also interacts with H2O2 potentially placing it in a signalling cascade induced by ROS. Identical to Glyceraldehyde-3-phosphate dehydrogenase, cytosolic (EC 1.2.1.12) (GAPC) [Arabidopsis Thaliana] (GB:P25858;GB:Q42352;GB:Q9M…	GAPC (glyceraldehyde-3-phosphate dehydrogenase C subunit)	1.05	1.44	1.43	1.6	cytosol
4.1	glycolysis.phosphoglycerate kinase	at1g79550	Transcript	PGK (PHOSPHOGLYCERATE KINASE) Encodes cytosolic phosphoglycerate kinase (PGK). similar to PGK1 (PHOSPHOGLYCERATE KINASE 1), phosphoglycerate kinase [Arabidopsis thaliana] (TAIR:AT3G12780.1); similar to phosphoglycerate kinase, putative [Arabidopsis thaliana] (TAIR:AT1G56190.1); similar to Phosphoglycerate kinase [Medicago truncatula] (GB:ABE80997.1); similar to cytosolic phosphoglycerate kinase 1…	PGK (phosphoglycerate kinase)	-1.03	-1.21	-1.46	-1.4	cytosol
4.11	glycolysis.phosphoglycerate mutase	at1g22170	Transcript	phosphoglycerate/bisphosphoglycerate mutase family protein similar to phosphoglycerate/bisphosphoglycerate mutase family protein [Arabidopsis thaliana] (TAIR:AT1G78050.1); similar to Os02g0751800 [Oryza sativa (japonica cultivar-group)] (GB:NP_001048137.1); similar to putative phosphoglycerate mutase [Oryza sativa (japonica cultivar-group)] (GB:BAD38179.1); contains InterPro domain Phosphoglycera…	phosphoglycerate/bisphosphoglycerate mutase, putative	1	1.24	1.29	1.68
4.11	glycolysis.phosphoglycerate mutase	at5g04120	Transcript	phosphoglycerate/bisphosphoglycerate mutase family protein similar to phosphoglycerate/bisphosphoglycerate mutase family protein [Arabidopsis thaliana] (TAIR:AT3G50520.1); similar to phosphoglycerate mutase family protein, expressed [Oryza sativa (japonica cultivar-group)] (GB:ABA91368.2); contains InterPro domain Phosphoglycerate/bisphosphoglycerate mutase; (InterPro:IPR001345); contains InterPr…	phosphoglycerate/bisphosphoglycerate mutase, putative	1.05	1.43	1.37	1.68	cytosol
4.12	glycolysis.enolase	at2g36530	Transcript	LOS2 (Low expression of osmotically responsive genes 1); phosphopyruvate hydratase Involved in light-dependent cold tolerance and encodes an enolase. Identical to Enolase (EC 4.2.1.11) (2-phosphoglycerate dehydratase) (2-phospho-D- glycerate hydro-lyase) (ENO) [Arabidopsis Thaliana] (GB:P25696); similar to enolase, putative [Arabidopsis thaliana] (TAIR:AT1G74030.1); similar to LOS2 [Capsella burs…	LOS2 (low expression of osmotically responsive genes 1, phosphopyruvate hydratase)	1.22	1.76	1.93	2.04
4.13	glycolysis.PK	at2g36580	Transcript	pyruvate kinase, putative similar to pyruvate kinase, putative [Arabidopsis thaliana] (TAIR:AT3G52990.1); similar to Pyruvate kinase [Medicago truncatula] (GB:ABE80121.1); similar to pyruvate kinase-like [Deschampsia antarctica] (GB:AAM22747.1); similar to pyruvate kinase family protein, expressed [Oryza sativa (japonica cultivar-group)] (GB:ABA96475.1); contains InterPro domain Pyruvate kinase, …	PK (pyruvate kinase, putative)	1.06	1.49	1.38	1.53
4.13	glycolysis.PK	at3g49160	Transcript	pyruvate kinase family protein similar to pyruvate kinase, putative [Arabidopsis thaliana] (TAIR:AT5G63680.1); similar to pyruvate kinase family protein [Marinobacter aquaeolei VT8] (GB:ZP_00817592.1); contains InterPro domain Pyruvate kinase, beta-barrel-like; (InterPro:IPR011037); contains InterPro domain Pyruvate kinase; (InterPro:IPR001697)	PK (pyruvate kinase, putative)	-1.11	-1.65	-1.37	-1.44
4.13	glycolysis.PK	at3g52990	Transcript	pyruvate kinase, putative similar to pyruvate kinase, putative [Arabidopsis thaliana] (TAIR:AT2G36580.1); similar to Pyruvate kinase [Medicago truncatula] (GB:ABE80121.1); similar to pyruvate kinase-like [Deschampsia antarctica] (GB:AAM22747.1); similar to pyruvate kinase family protein, expressed [Oryza sativa (japonica cultivar-group)] (GB:ABA96475.1); contains InterPro domain Pyruvate kinase, …	PK (pyruvate kinase, putative)	1.28	1.79	1.71	1.66
4.13	glycolysis.PK	at5g08570	Transcript	pyruvate kinase, putative similar to pyruvate kinase, putative [Arabidopsis thaliana] (TAIR:AT5G63680.1); similar to pyruvate kinase, putative [Arabidopsis thaliana] (TAIR:AT4G26390.1); similar to pyruvate kinase, putative [Arabidopsis thaliana] (TAIR:AT5G56350.1); similar to pyruvate kinase [Glycine max] (GB:AAM94349.1); similar to pyruvate kinase [Glycine max] (GB:AAM94348.1); similar to Pyruva…	PK (pyruvate kinase, putative)	1.71	2.7	3.06	2.6
4.14	glycolysis.PEPCase	at1g53310	Transcript	ATPPC1 (PHOSPHOENOLPYRUVATE CARBOXYLASE 1); phosphoenolpyruvate carboxylase Encodes one of four Arabidopsis phosphoenolpyruvate carboxylase proteins. Identical to Phosphoenolpyruvate carboxylase 1 (EC 4.1.1.31) (PEPCase 1) (PEPC 1) (AtPPC1) (PPC1) [Arabidopsis Thaliana] (GB:Q9MAH0;GB:Q546E4); similar to ATPPC2 (PHOSPHOENOLPYRUVATE CARBOXYLASE 2), phosphoenolpyruvate carboxylase [Arabidopsis thali…	ATPPC1 (phosphoenolpyruvate carboxylase 1)	1.23	1.5	1.6	1.65
4.14	glycolysis.PEPCase	at2g42600	Transcript	ATPPC2 (PHOSPHOENOLPYRUVATE CARBOXYLASE 2); phosphoenolpyruvate carboxylase Encodes one of four Arabidopsis phosphoenolpyruvate carboxylase proteins. Identical to Phosphoenolpyruvate carboxylase 2 (EC 4.1.1.31) (PEPCase 2) (PEPC 2) (AtPPC2) (PPC2) [Arabidopsis Thaliana] (GB:Q5GM68;GB:Q8GVE9;GB:Q9SIN0); similar to ATPPC3 (PHOSPHOENOLPYRUVATE CARBOXYLASE 3), phosphoenolpyruvate carboxylase [Arabido…	ATPPC2 (phosphoenolpyruvate carboxylase 2)	1.12	1.39	1.3	1.46
Starch Synthesis
2.1.2.1	major CHO metabolism.synthesis.starch.AGPase	at1g27680	Transcript	APL2 (large subunit of AGP 2) ADP-glucose pyrophosphorylase catalyzes the first, rate limiting step in starch biosynthesis. The large subunit plays a regulatory role whereas the small subunit (ApS) is the catalytic isoform. Four isoforms of the large subunit (ApL1-4) have been described. Identical to Glucose-1-phosphate adenylyltransferase large subunit 2, chloroplast precursor (EC 2.7.7.27) (ADP…	APL2 (large subunit of ADP-glucose pyrophosphorylase 2)	-1.15	1.38	1.36	1.68
2.1.2.1	major CHO metabolism.synthesis.starch.AGPase	at1g74910	Transcript	ADP-glucose pyrophosphorylase family protein similar to ADP-glucose pyrophosphorylase family protein [Arabidopsis thaliana] (TAIR:AT2G04650.1); similar to putative GDP-mannose pyrophosphorylase [Linum usitatissimum] (GB:ABF48494.1); similar to Os03g0208900 [Oryza sativa (japonica cultivar-group)] (GB:NP_001049332.1); similar to Nucleotidyl transferase; Trimeric LpxA-like [Medicago truncatula] (GB…	ADP-glucose pyrophosphorylase, putative	1.94	2.33	1.87	2.1
2.1.2.1	major CHO metabolism.synthesis.starch.AGPase	at2g04650	Transcript	ADP-glucose pyrophosphorylase family protein similar to ADP-glucose pyrophosphorylase family protein [Arabidopsis thaliana] (TAIR:AT1G74910.2); similar to putative GDP-mannose pyrophosphorylase [Linum usitatissimum] (GB:ABF48494.1); similar to Os03g0208900 [Oryza sativa (japonica cultivar-group)] (GB:NP_001049332.1); similar to Nucleotidyl transferase; Trimeric LpxA-like [Medicago truncatula] (GB…	ADP-glucose pyrophosphorylase, putative	1.45	1.98	1.72	1.61
2.1.2.1	major CHO metabolism.synthesis.starch.AGPase	at5g48300	Transcript	ADG1 (ADP GLUCOSE PYROPHOSPHORYLASE SMALL SUBUNIT 1); glucose-1-phosphate adenylyltransferase Encodes the small subunit of ADP-glucose pyrophosphorylase. The small subunit is the catalytic isoform responsible for ADP-glucose pyrophosphorylase activity. The presence of the small subunit is required for large subunit stability. Two isoforms of the small subunit (ApS1 and ApS2) have been described. …	ADG1 (ADP-glucose pyrophosphorylase small subunit 1)	-1.49	-1.18	-1.14	1.06
2.1.2.1	major CHO metabolism.synthesis.starch.AGPase	at5g19220	Transcript	ADG2 (ADPG PYROPHOSPHORYLASE 2); glucose-1-phosphate adenylyltransferase Encodes the large subunit of ADP-glucose pyrophosphorylase which catalyzes the first, rate limiting step in starch biosynthesis. The large subunit plays a regulatory role whereas the small subunit (ApS) is the catalytic isoform. Four isoforms (ApL1-4) have been identified. ApL1 is the major large subunit isoform present in l…	ADG2 (ADP-glucose pyrophosphorylase large subunit 2)	-1.1	1.83	2.45	2.37
2.1.2.2	major CHO metabolism.synthesis.starch.starch synthase	at1g11720	Transcript	ATSS3 (STARCH SYNTHASE 3); starch synthase/ transferase, transferring glycosyl groups Encodes a starch synthase that in addition to its role in starch biosynthesis also has a negative regulatory function in the biosynthesis of transient starch. The protein apparently contains a starch-binding domain (SBD). similar to starch synthase-related protein [Arabidopsis thaliana] (TAIR:AT4G18240.1); simil…	SS3 (starch synthase 3)	-1.11	1.18	1.46	1.63
2.1.2.2	major CHO metabolism.synthesis.starch.starch synthase	at1g32900	Transcript	starch synthase, putative Identical to Probable granule-bound starch synthase 1, chloroplast precursor (EC 2.4.1.242) (Granule-bound starch synthase I) (GBSS-I) (WAXY) [Arabidopsis Thaliana] (GB:Q9MAQ0); similar to glycogen synthase, putative [Arabidopsis thaliana] (TAIR:AT3G01180.1); similar to Granule-bound starch synthase 1, chloroplast precursor (Granule-bound starch synthase I) (GBSS-I) (GB:…	GBSS (granule-bound starch synthase, putative)	-1.26	-1.41	-1.18	-1.03
2.1.2.2	major CHO metabolism.synthesis.starch.starch synthase	at3g01180	Transcript	glycogen synthase, putative similar to SSI (STARCH SYNTHASE I), transferase, transferring glycosyl groups [Arabidopsis thaliana] (TAIR:AT5G24300.1); similar to starch synthase II [Amaranthus cruentus] (GB:ABA64552.1); similar to granule bound starch synthase II precursor [Manihot esculenta] (GB:AAF13168.1); similar to Granule-bound starch synthase 2, chloroplast precursor (Granule-bound starch sy…	SS (starch synthase 1-like)	-1.11	-1.09	-1.37	-1.22
2.1.2.1002	major CHO metabolism.synthesis.starch	glucose-6P	Metabolite	glucose-6P	glucose-6P	1.25	1.89	2.23	2.07
Sucrose Synthesis
2.1.1.3	major CHO metabolism.synthesis.sucrose.FBPase	at1g43670	Transcript	fructose-1,6-bisphosphatase, putative / D-fructose-1,6-bisphosphate 1-phosphohydrolase, putative / FBPase, putative Identical to Fructose-1,6-bisphosphatase, cytosolic (EC 3.1.3.11) (D-fructose-1,6- bisphosphate 1-phosphohydrolase) (FBPase) [Arabidopsis Thaliana] (GB:Q9MA79); similar to fructose-1,6-bisphosphatase, putative / D-fructose-1,6-bisphosphate 1-phosphohydrolase, putative / FBPase, puta…	FBPase (fructose-1,6-bisphosphatase, putative)	-1.18	-1.39	-1.7	-1.51	cytosol
2.1.1.1002	major CHO metabolism.synthesis.sucrose	glucose-6P	Metabolite	glucose-6P	glucose-6P	1.25	1.89	2.23	2.07
2.1.1.1004	major CHO metabolism.synthesis.sucrose	glucose-1,6BP	Metabolite	glucose-1,6BP	glucose-1,6BP	1.02	1.06	1.19	-1.36
2.1.1.1008	major CHO metabolism.synthesis.sucrose	sucrose	Metabolite	sucrose	sucrose	1.09	1.23	1.3	1.13
Startch Degredation
2.2.2.1	major CHO metabolism.degradation.starch.starch cleavage	at1g76130	Transcript	AMY2/ATAMY2 (ALPHA-AMYLASE-LIKE 2); alpha-amylase alpha-amylase, putative / 1,4-alpha-D-glucan glucanohydrolase, putative, strong similarity to alpha-amylase GI:7532799 from (Malus x domestica);contains Pfam profile PF00128: Alpha amylase, catalytic domain. Predicted to be secreted based on SignalP analysis. similar to AMY3/ATAMY3 (ALPHA-AMYLASE-LIKE 3), alpha-amylase [Arabidopsis thaliana] (TAIR…	AMY2/ATAMY2 (alpha-amylase-like 2)	-2.09	-2.76	-3.23	-2.97
2.2.2.1	major CHO metabolism.degradation.starch.starch cleavage	at1g69830	Transcript	AMY3/ATAMY3 (ALPHA-AMYLASE-LIKE 3); alpha-amylase Encodes a plastid-localized &#945;-amylase. Expression is reduced in the SEX4 mutant. Loss of function mutations show normal diurnal pattern of starch accumulation/degradation. Expression follows circadian rhythms. similar to AMY2/ATAMY2 (ALPHA-AMYLASE-LIKE 2), alpha-amylase [Arabidopsis thaliana] (TAIR:AT1G76130.1); similar to Os01g0715400 [Oryza…	AMY3/ATAMY3 (alpha-amylase-like 3)	2.26	3.2	3.06	3.7	plastid
2.2.2.1	major CHO metabolism.degradation.starch.starch cleavage	at2g32290	Transcript	BMY5 (beta-amylase 5); beta-amylase similar to ATBETA-AMY (BETA-AMYLASE), beta-amylase [Arabidopsis thaliana] (TAIR:AT4G15210.1); similar to beta-amylase [Glycine max] (GB:AAY40266.1); similar to Chain A, Crystal Structure Of Soybean Beta-Amylase Mutant Substituted At Surface Re (GB:1UKO); similar to beta-amylase [Castanea crenata] (GB:AAK30294.1); contains InterPro domain Glycoside hydrolase, fa…	BMY5 (beta-amylase 5, putative)	1.88	2.59	2.01	2.1
2.2.2.1	major CHO metabolism.degradation.starch.starch cleavage	at3g23920	Transcript	BMY7/TR-BAMY (beta-amylase 7); beta-amylase similar to CT-BMY (BETA-AMYLASE 8), beta-amylase [Arabidopsis thaliana] (TAIR:AT4G17090.1); similar to beta-amylase 1 [Nicotiana langsdorffii x Nicotiana sanderae] (GB:AAY89374.1); similar to putative chloroplast-targeted beta-amylase [Brassica napus] (GB:AAL37169.1); similar to Os03g0141200 [Oryza sativa (japonica cultivar-group)] (GB:NP_001048926.1); …	BMY7/TR-BAMY (beta-amylase 7)	-2.36	-1.7	-1.25	-1.48
2.2.2.1	major CHO metabolism.degradation.starch.starch cleavage	at4g25000	Transcript	AMY1 (ALPHA-AMYLASE-LIKE); alpha-amylase Predicted to be secreted protein based on signalP prediction. Involved in starch mobilization. Mutants are defective in alpha-amylase activity. (Note: AMY1 has been found in the literature to be referred to as AMY3, which is not to be confused with AMY3/At1g69830). similar to AMY2/ATAMY2 (ALPHA-AMYLASE-LIKE 2), alpha-amylase [Arabidopsis thaliana] (TAIR:AT…	AMY1 (alpha-amylase-like 1)	2.13	5.34	8.24	7.81
2.2.2.1	major CHO metabolism.degradation.starch.starch cleavage	at4g17090	Transcript	CT-BMY (BETA-AMYLASE 8); beta-amylase Encodes a beta-amylase targeted to the chloroplast. Transgenic BMY8 RNAi lines fail to accumulate maltose during cold shock suggesting that maltose accumulation coincides with BMY8 expression. Apart from maltose, the sugar content of the RNAi lines were similar to wildtype (glucose and sucrose unaffected). similar to BMY7/TR-BAMY (beta-amylase 7), beta-amylas…	CT-BMY (beta-amylase 8)	-1.46	-1.22	-1.32	-1.25
2.2.2.1	major CHO metabolism.degradation.starch.starch cleavage	at4g00490	Transcript	BMY9 (beta-amylase 9); beta-amylase similar to BMY4 (beta-amylase 4), beta-amylase [Arabidopsis thaliana] (TAIR:AT2G45880.1); similar to Os09g0569200 [Oryza sativa (japonica cultivar-group)] (GB:NP_001063976.1); similar to Beta-amylase (1,4-alpha-D-glucan maltohydrolase) (GB:O64407); contains InterPro domain Glycoside hydrolase, family 14B, plant; (InterPro:IPR001371); contains InterPro domain Gl…	BMY9 (beta-amylase 9)	-1.63	-1.79	-1.84	-2.01
2.2.2.1	major CHO metabolism.degradation.starch.starch cleavage	at5g18670	Transcript	BMY3 (beta-amylase 3); beta-amylase putative beta-amylase BMY3 (BMY3) similar to CT-BMY (BETA-AMYLASE 8), beta-amylase [Arabidopsis thaliana] (TAIR:AT4G17090.1); similar to beta-amylase [Glycine max] (GB:CAI39245.1); contains InterPro domain Glycoside hydrolase, family 14; (InterPro:IPR001554)	BMY3 (beta-amylase 3, putative)	-1.22	-2.09	-2.46	-3.63
2.2.2.3	major CHO metabolism.degradation.starch.glucan water dikinase	at1g10760	Transcript	SEX1 (STARCH EXCESS 1) Encodes an &#945;-glucan, water dikinase required for starch degradation. Involved in cold-induced freezing tolerance. Mutations that eliminate the GWD protein or affect the dikinase domain of the enzyme dramatically reduce both the amount of phosphate in the amylopectin and the rate of starch degradation. Mature leaves of these mutants accumulate amounts of starch up to se…	SEX1 (starch excess 1)	-1.31	-1.77	-1.78	-1.75
2.2.2.3	major CHO metabolism.degradation.starch.glucan water dikinase	at5g26570	Transcript	PWD (PHOSPHOGLUCAN WATER DIKINASE); catalytic chloroplastidic phosphoglucan, water dikinase (PWD) which is required for normal degradation of leaf starch in Arabidopsis. NMR analysis of the mutants, suggests that the gene is specifically involved in the phosphorylation of the glucosyl residues of starch at the C3 position. Identical to Phosphoglucan, water dikinase, chloroplast precursor (EC 2.7.…	PWD (phosphoglucan, water dikinase, catalytic)	-1.84	-1.76	-2.16	-1.48	plastid
2.2.2.4	major CHO metabolism.degradation.starch.D enzyme	at2g40840	Transcript	DPE2 (DISPROPORTIONATING ENZYME 2); 4-alpha-glucanotransferase/ heteroglycan binding Encodes a cytosolic protein with transglucosidase and amylomaltase activity. It is an essential component of the pathway from starch to sucrose and cellular metabolism in leaves at night. The protein binds to heteroglycans and utilizes glucose, mannose and xylose as acceptors. Fucose and galactose can also act as…	DPE2 (disproportionating enzyme 2, 4-alpha-glucanotransferase)	-2.12	-1.84	-2.01	-1.86	cytosol
Sucrose Degradation
2.2.1.1	major CHO metabolism.degradation.sucrose.fructokinase	at1g66430	Transcript	pfkB-type carbohydrate kinase family protein similar to pfkB-type carbohydrate kinase family protein [Arabidopsis thaliana] (TAIR:AT5G51830.1); similar to fructokinase 3 [Lycopersicon esculentum] (GB:AAR24912.1); contains InterPro domain PfkB; (InterPro:IPR011611); contains InterPro domain Carbohydrate kinase, PfkB; (InterPro:IPR002173); contains InterPro domain Ribokinase; (InterPro:IPR002139)	PFKB-type carbohydrate kinase (fructokinase 3-like)	-1.44	-1.62	-1.46	-1.3
2.2.1.1	major CHO metabolism.degradation.sucrose.fructokinase	at3g59480	Transcript	pfkB-type carbohydrate kinase family protein Identical to Probable fructokinase-4 (EC 2.7.1.4) [Arabidopsis Thaliana] (GB:Q9M1B9;GB:Q8LCW0); similar to pfkB-type carbohydrate kinase family protein [Arabidopsis thaliana] (TAIR:AT2G31390.1); similar to putative fructokinase 2; S2 self-incompatibility locus-linked 3.16 protein [Petunia integrifolia subsp. inflata] (GB:AAQ10000.1); similar to putativ…	PFKB-type carbohydrate kinase (fructokinase 4-like)	-1.56	-2.07	-1.62	-2.21
2.2.1.3.1	major CHO metabolism.degradation.sucrose.invertases.neutral	at3g05820	Transcript	beta-fructofuranosidase, putative / invertase, putative / saccharase, putative / beta-fructosidase, putative similar to beta-fructofuranosidase, putative / invertase, putative / saccharase, putative / beta-fructosidase, putative [Arabidopsis thaliana] (TAIR:AT1G56560.1); similar to beta-fructofuranosidase, putative / invertase, putative / saccharase, putative / beta-fructosidase, putative [Arabid…	invertase/saccharase, putative	1.26	1.67	1.73	1.32
2.2.1.3.1	major CHO metabolism.degradation.sucrose.invertases.neutral	at4g34860	Transcript	beta-fructofuranosidase, putative / invertase, putative / saccharase, putative / beta-fructosidase, putative similar to beta-fructofuranosidase, putative / invertase, putative / saccharase, putative / beta-fructosidase, putative [Arabidopsis thaliana] (TAIR:AT4G09510.1); similar to CINV1 (CYTOSOLIC INVERTASE 1), beta-fructofuranosidase [Arabidopsis thaliana] (TAIR:AT1G35580.2); similar to beta-fr…	invertase/saccharase, putative	1.64	3.53	3.72	4.64
2.2.1.3.1	major CHO metabolism.degradation.sucrose.invertases.neutral	at5g22510	Transcript	beta-fructofuranosidase, putative / invertase, putative / saccharase, putative / beta-fructosidase, putative similar to beta-fructofuranosidase, putative / invertase, putative / saccharase, putative / beta-fructosidase, putative [Arabidopsis thaliana] (TAIR:AT1G56560.1); similar to beta-fructofuranosidase, putative / invertase, putative / saccharase, putative / beta-fructosidase, putative [Arabid…	invertase/saccharase, putative	1.15	1.31	1.43	1.46
2.2.1.3.2	major CHO metabolism.degradation.sucrose.invertases.cell wall	at1g55120	Transcript	| ATCWINV3, ATFRUCT5 | ATFRUCT5 (BETA-FRUCTOFURANOSIDASE 5) | chr1:20570650-20572832 FORWARDnearly identical (1108)AT1G55120| ATCWINV3, ATFRUCT5 | ATFRUCT5 (BETA-FRUCTOFURANOSIDASE 5); hydrolase, hydrolyzing O-glycosyl compounds / levanase | chr1:20570284-20572832 FORWARDhighly similar to ( 601)INV1_PEABeta-fructofuranosidase, cell wall isozyme precursor - Pisum sativum (Garden pea)not assigned G…	FRUCT5 (Beta-fructofuranosidase 5)	2.16	2.53	5.03	5.49
2.2.1.3.2	major CHO metabolism.degradation.sucrose.invertases.cell wall	at3g13784	Transcript	ATCWINV5 (ARABIDOPSIS THALIANA CELL WALL INVERTASE 5); hydrolase, hydrolyzing O-glycosyl compounds similar to ATFRUCT5 (BETA-FRUCTOFURANOSIDASE 5), hydrolase, hydrolyzing O-glycosyl compounds / levanase [Arabidopsis thaliana] (TAIR:AT1G55120.1); similar to ATBFRUCT1/ATCWINV1 (ARABIDOPSIS THALIANA CELL WALL INVERTASE 1), beta-fructofuranosidase/ hydrolase, hydrolyzing O-glycosyl compounds [Arabido…	CWINV5 (invertase 5)	1.41	1.44	2.05	2.38	cell wall
2.2.1.4	major CHO metabolism.degradation.sucrose.hexokinase	at1g50460	Transcript	hexokinase, putative Identical to Hexokinase-3 (EC 2.7.1.1) [Arabidopsis Thaliana] (GB:Q9LPS1); similar to ATP binding / hexokinase [Arabidopsis thaliana] (TAIR:AT3G20040.1); similar to hexokinase 6 [Nicotiana tabacum] (GB:AAS60198.1); contains InterPro domain Hexokinase; (InterPro:IPR001312)	HK3 (hexokinase 3, putative)	1.44	1.8	2.29	2.27
2.2.1.4	major CHO metabolism.degradation.sucrose.hexokinase	at2g19860	Transcript	ATHXK2 (HEXOKINASE 2); ATP binding / hexokinase Encodes a protein with hexokinase activity (AtHXK2) and acts as a sensor for plant sugar responses. Identical to Hexokinase-2 (EC 2.7.1.1) (HXK2) [Arabidopsis Thaliana] (GB:P93834;GB:Q84WJ5); similar to ATHXK1 (GLUCOSE INSENSITIVE 2), ATP binding / hexokinase [Arabidopsis thaliana] (TAIR:AT4G29130.1); similar to hexokinase [Brassica oleracea] (GB:AA…	HK2 (hexokinase 2)	1.21	1.29	1.31	1.27
2.2.1.5	major CHO metabolism.degradation.sucrose.Susy	at3g43190	Transcript	SUS4; UDP-glycosyltransferase/ sucrose synthase/ transferase, transferring glycosyl groups Encodes a protein with sucrose synthase activity (SUS4). similar to SUS1 (SUCROSE SYNTHASE 1), UDP-glycosyltransferase/ sucrose synthase [Arabidopsis thaliana] (TAIR:AT5G20830.2); similar to SUS2 (SUCROSE SYNTHASE 2), UDP-glycosyltransferase/ sucrose synthase/ transferase, transferring glycosyl groups [Arab…	SUS4 (sucrose synthase 4)	2.07	4.03	3.73	4.26
2.2.1.5	major CHO metabolism.degradation.sucrose.Susy	at4g02280	Transcript	SUS3; UDP-glycosyltransferase/ sucrose synthase/ transferase, transferring glycosyl groups Encodes a protein with sucrose synthase activity (SUS3). similar to SUS1 (SUCROSE SYNTHASE 1), UDP-glycosyltransferase/ sucrose synthase [Arabidopsis thaliana] (TAIR:AT5G20830.2); similar to SUS2 (SUCROSE SYNTHASE 2), UDP-glycosyltransferase/ sucrose synthase/ transferase, transferring glycosyl groups [Arab…	SUS3 (sucrose synthase 3)	1.07	1.32	1.4	1.38
2.2.1.5	major CHO metabolism.degradation.sucrose.Susy	at5g20830	Transcript	SUS1 (SUCROSE SYNTHASE 1); UDP-glycosyltransferase/ sucrose synthase Encodes a protein with sucrose synthase activity (SUS1). Identical to Sucrose synthase (EC 2.4.1.13) (Sucrose-UDP glucosyltransferase) (SUS1) [Arabidopsis Thaliana] (GB:P49040); similar to SUS2 (SUCROSE SYNTHASE 2), UDP-glycosyltransferase/ sucrose synthase/ transferase, transferring glycosyl groups [Arabidopsis thaliana] (TAIR:…	SUS1 (sucrose synthase 1)	-1.18	-1.28	-1.29	-1.28
2.2.1.99	major CHO metabolism.degradation.sucrose.misc	at4g26620	Transcript	sucrase-related similar to sucrase-related [Arabidopsis thaliana] (TAIR:AT5G55900.1); similar to Clostridium pasteurianum ferredoxin homolog [Solanum tuberosum] (GB:AAB33256.1); similar to Os02g0725100 [Oryza sativa (japonica cultivar-group)] (GB:NP_001047981.1); contains InterPro domain Thioredoxin-like fold; (InterPro:IPR012336); contains InterPro domain Sucraseferredoxin-like; (InterPro:IPR009…	sucrase-related	-1.41	-1.37	-1.52	-1.42
2.2.1.1001	major CHO metabolism.degradation.sucrose	fructose	Metabolite	fructose	fructose	-1.51	1.58	2.39	2.7
2.2.1.1002	major CHO metabolism.degradation.sucrose	glucose	Metabolite	glucose	glucose	-2.38	1.03	-1.09	1.44
